# Supplementary material for: Subclinical Atrial Fibrillation Prediction in Patients with CIED by a Novel Deep Learning Framework
Source: J Cardiovasc Dev Dis. 2025 Dec 30;13(1):18. doi: 10.3390/jcdd13010018 (PMC12842029; doi:10.3390/jcdd13010018)
Supplement: Supplementary file 1 [file jcdd-13-00018-s001.zip]

Archive with 3 entries (3 files):
- Figure.pdf
- Table.pdf
- Tripod-Checlist-Prediction-Model-Development.pdf
